# Supplementary material for: Proximate mechanisms affecting seasonal differences in migration speed of avian species
Source: Sci Rep. 2018 Mar 7;8:4106. doi: 10.1038/s41598-018-22421-7 (PMC5841396; doi:10.1038/s41598-018-22421-7)
Supplement: Supplementary file 2 — Supplementary dataset 1 [file 41598_2018_22421_MOESM2_ESM.csv]

ind	ID	birdgroup	sname	type	sex	breed.lat	mig.strat	f.style	b.mass	N_speed	speed_aut	speed_spr	total.dur_spr	total.dur_aut	N_stop	t.stop.dur_aut	t.stop.dur_spr	N_dist	total.dist_aut	total.dist_spr
1	redbackedshrike	songbirds	Lanius_collurio	llg	m	56	stop-go	bf	28	2	99	223	53	101	2	59	11	2	10040	11822
2	redbackedshrike	songbirds	Lanius_collurio	llg	m	56	stop-go	bf	28	2	102	189	64	98	2	73	6	2	10044	12111
3	redbackedshrike	songbirds	Lanius_collurio	llg	f	56	stop-go	bf	28	2	101	176	71	98	2	70	7	2	9926	12488
6	redbackedshrike	songbirds	Lanius_collurio	llg	m	56	stop-go	bf	28	2	98	189	61	107	2	85	16	2	10442	11541
7	redbackedshrike	songbirds	Lanius_collurio	llg	f	56	stop-go	bf	28	2	108	191	61	93	2	65	13	2	10055	11643
9	redbackedshrike	songbirds	Lanius_collurio	llg	f	56	stop-go	bf	28	2	94	173	67	107	2	75	13	2	10067	11567
18	lesserblackbackedgull	gulls	Larus_fuscus	gps	m	53.23	stop-go	cf	875	2	20	64	28	94	2	76	11	2	1841	1791
19	lesserblackbackedgull	gulls	Larus_fuscus	gps	m	53.23	stop-go	cf	875	2	17	107	20	142	2	128	8	2	2361	2136
20	lesserblackbackedgull	gulls	Larus_fuscus	gps	m	53.23	stop-go	cf	875	2	53	105	24	40	2	32	6	2	2127	2507
21	lesserblackbackedgull	gulls	Larus_fuscus	gps	m	53.23	stop-go	cf	875	2	10	51	27	175	2	162	16	2	1794	1382
22	lesserblackbackedgull	gulls	Larus_fuscus	gps	NA	53.23	stop-go	cf	875	2	21	126	23	122	2	108	6	2	2524	2898
23	lesserblackbackedgull	gulls	Larus_fuscus	gps	m	53.23	stop-go	cf	875	2	39	61	41	54	2	46	31	2	2096	2510
24	lesserblackbackedgull	gulls	Larus_fuscus	gps	m	53.23	stop-go	cf	875	2	53	193	9	40	2	30	0	2	2099	1735
25	lesserblackbackedgull	gulls	Larus_fuscus	gps	m	53.23	stop-go	cf	875	2	153	82	14	8	2	0	5	2	1220	1150
27	lesserblackbackedgull	gulls	Larus_fuscus	gps	f	53.23	stop-go	cf	875	2	22	88	30	119	2	108	21	2	2638	2641
28	lesserblackbackedgull	gulls	Larus_fuscus	gps	f	53.23	stop-go	cf	875	2	11	122	16	167	2	157	4	2	1873	1956
29	lesserblackbackedgull	gulls	Larus_fuscus	gps	m	53.23	stop-go	cf	875	2	66	81	3	10	2	5	3	2	662	486
31	lesserblackbackedgull	gulls	Larus_fuscus	gps	m	53.23	stop-go	cf	875	2	76	148	17	34	2	18	4	2	2591	2521
46	osprey.A	raptors	Pandion_haliaetus	sat	f	59.71666667	stop-go	fg	1800	2	182	192	30	32	2	9	7	2	5813	5759
47	osprey.A	raptors	Pandion_haliaetus	sat	f	59.71666667	stop-go	fg	1800	2	161	238	24	37	2	15	2	2	5947	5722
50	osprey.A	raptors	Pandion_haliaetus	sat	m	59.71666667	stop-go	fg	1400	2	431	258	24	14	2	0	5	2	6039	6193
52	osprey.A	raptors	Pandion_haliaetus	sat	m	59.71666667	stop-go	fg	1400	2	136	228	33	55	2	23	6	2	7496	7523
53	osprey.A	raptors	Pandion_haliaetus	sat	m	59.71666667	stop-go	fg	1400	2	192	312	21	34	2	8	3	2	6521	6548
54	osprey.A	raptors	Pandion_haliaetus	sat	m	59.71666667	stop-go	fg	1400	2	175	254	28	38	2	11	4	2	6638	7120
56	osprey.A	raptors	Pandion_haliaetus	sat	m	59.71666667	stop-go	fg	1400	2	147	254	25	43	2	13	1	2	6339	6341
60	PUMA	songbirds	Progne_subis	llg	f	41.76666667	stop-go	bf	56	2	156	577	13	43	2	30	4	2	6700	7500
61	PUMA	songbirds	Progne_subis	llg	f	41.76666667	stop-go	bf	56	2	151	281	27	45	2	28	9	2	6800	7600
74	swift	swifts	Apus_apus	llg	NA	55.47	non-stop	fg	44	2	236	358	29	42	2	15	6	2	9900	10390
75	swift	swifts	Apus_apus	llg	NA	55.47	non-stop	fg	44	2	87	249	34	99	2	82	11	2	8629	8457
76	swift	swifts	Apus_apus	llg	NA	55.47	non-stop	fg	44	2	103	234	34	92	2	64	5	2	9438	7946
77	swift	swifts	Apus_apus	llg	NA	55.47	non-stop	fg	44	2	301	317	30	30	2	0	13	2	9031	9524
78	swift	swifts	Apus_apus	llg	NA	55.47	non-stop	fg	44	2	185	328	29	67	2	20	9	2	12380	9515
79	swift	swifts	Apus_apus	llg	NA	60.28	non-stop	fg	44	2	107	523	18	86	2	56	4	2	9238	9416
88	blackstork	storks	Ciconia_nigra	sat	NA	48.5	stop-go	s	3350	2	281	271	18	17	2	2	0	2	4782	4882
90	blackstork	storks	Ciconia_nigra	sat	NA	48.5	stop-go	s	3350	2	224	317	13	20	2	4	2	2	4480	4115
92	blackstork	storks	Ciconia_nigra	sat	NA	50.3	stop-go	s	3350	2	213	163	30	26	2	6	1	2	5535	4900
95	blackstork	storks	Ciconia_nigra	sat	NA	48.5	stop-go	s	3350	2	345	106	69	11	2	0	38	2	3795	7305
99	blackstork	storks	Ciconia_nigra	sat	NA	50.3	stop-go	s	3350	2	303	113	37	12	2	0	15	2	3634	4190
101	greatreedwarbler	songbirds	Acrocephalus_arundinaceus	llg	m	59.16666667	stop-go	bf	27	2	157	224	32	39.5	2	27	16.5	2	6213	7177
102	greatreedwarbler	songbirds	Acrocephalus_arundinaceus	llg	m	59.16666667	stop-go	bf	27	2	120	198	34.5	46.5	2	31.5	10	2	5600	6831
103	greatreedwarbler	songbirds	Acrocephalus_arundinaceus	llg	m	59.16666667	stop-go	bf	27	2	123	193	31	46.5	2	30	19	2	5734	5996
104	greatreedwarbler	songbirds	Acrocephalus_arundinaceus	llg	m	59.16666667	stop-go	bf	27	2	232	256	32	26	2	18.5	18	2	6029	8179
105	greatreedwarbler	songbirds	Acrocephalus_arundinaceus	llg	m	59.16666667	stop-go	bf	27	2	182	236	33	40.5	2	26.5	6.5	2	7373	7783
106	greatreedwarbler	songbirds	Acrocephalus_arundinaceus	llg	m	59.16666667	stop-go	bf	27	2	145	211	31	48.5	2	29	9.5	2	7029	6531
136	redneckedphalarope	waders	Phalaropus_lobatus	llg	m	65.9	non-stop	cf	34	2	142	114	65	49	2	32	55	2	6939	7379
137	redneckedphalarope	waders	Phalaropus_lobatus	llg	m	65.9	non-stop	cf	34	2	230	159	40	24	2	16	33	2	5514	6345
138	redneckedphalarope	waders	Phalaropus_lobatus	llg	m	65.9	non-stop	cf	34	2	197	364	19	29	2	23	11	2	5709	6908
143	orientalhoneybuzzardJ	raptors	Pernis_ptilorhynchus	sat	f	36.66666667	stop-go	s	1120	2	184	122	87	52	2	2	37	2	9585	10651
167	barheadedgeese	waterfowl	Anser_indicus	sat	m	42.2	stop-go	cf	1500	2	41	510	2	38	2	32	0	2	1550	1020
168	barheadedgeese	waterfowl	Anser_indicus	sat	NA	42.2	stop-go	cf	1500	2	790	720	1	1	2	0	0	2	790	720
169	barheadedgeese	waterfowl	Anser_indicus	sat	m	42.2	stop-go	cf	1500	2	24	43	30	53	2	45	23	2	1280	1280
170	barheadedgeese	waterfowl	Anser_indicus	sat	m	42.2	stop-go	cf	1500	2	30	73	18	43	2	37	16	2	1280	1315
175	cuckoo	cuckoos	Cuculus_canorus	sat	f	54	stop-go	bf	115	2	71	74	123	96	1	NA	101	2	6786	9100
176	cuckoo	cuckoos	Cuculus_canorus	sat	m	54	stop-go	bf	115	2	62	122	80	136	1	NA	52	2	8378	9729
177	cuckoo	cuckoos	Cuculus_canorus	sat	m	54	stop-go	bf	115	2	59	85	101	128	1	NA	76	2	7559	8578
206	swainsonsthrushDELMORE	songbirds	Catharus_ustulatus	llg	m	49.3	stop-go	bf	35	2	37	92	46	94	2	83	31	2	3470	4253
207	swainsonsthrushDELMORE	songbirds	Catharus_ustulatus	llg	m	49.3	stop-go	bf	35	2	51	85	52	85	2	54	39	2	4366	4441
208	swainsonsthrushDELMORE	songbirds	Catharus_ustulatus	llg	m	49.3	stop-go	bf	35	2	48	127	36	78	2	71	21	2	3759	4564
210	swainsonsthrushDELMORE	songbirds	Catharus_ustulatus	llg	m	49.3	stop-go	bf	35	2	60	112	36	68	2	35	28	2	4067	4041
211	swainsonsthrushDELMORE	songbirds	Catharus_ustulatus	llg	m	49.3	stop-go	bf	35	2	46	74	75	119	2	98	57	2	5468	5552
212	swainsonsthrushDELMORE	songbirds	Catharus_ustulatus	llg	m	49.3	stop-go	bf	35	2	63	101	63	96	2	85	38	2	6081	6333
213	swainsonsthrushDELMORE	songbirds	Catharus_ustulatus	llg	m	49.3	stop-go	bf	35	2	71	135	45	78	2	66	31	2	5519	6083
214	swainsonsthrushDELMORE	songbirds	Catharus_ustulatus	llg	m	49.3	stop-go	bf	35	2	125	135	41	41	2	32	32	2	5122	5532
215	littleringedplover.H	waders	Charadrius_dubius	llg	m	55.66666667	non-stop	cf	40	2	130	216	18	25	2	0	0	2	3247	3896
216	littleringedplover.H	waders	Charadrius_dubius	llg	m	55.66666667	non-stop	cf	40	2	224	156	32	26	2	0	0	2	5824	4995
219	littleringedplover.H	waders	Charadrius_dubius	llg	f	55.66666667	non-stop	cf	40	2	42	173	30	131	2	78	9	2	5531	5189
222	sanderling	waders	Calidris_alba	llg	m	73.92	non-stop	cf	75	2	197	298	48.3	68	2	52	35.3	2	13425	14385
223	sanderling	waders	Calidris_alba	llg	m	73.51	non-stop	cf	75	2	161	410	34.9	91.3	2	73.3	28.9	2	14699	14309
224	sanderling	waders	Calidris_alba	llg	f	73.51	non-stop	cf	75	2	203	395	36.4	63.7	2	49.7	21.4	2	12907	14369
225	sanderling	waders	Calidris_alba	llg	m	73.51	non-stop	cf	75	2	156	339	42	93.2	2	69.2	30	2	14504	14228
226	sanderling	waders	Calidris_alba	llg	m	73.51	non-stop	cf	75	2	206	340	40.8	70.9	2	51.9	27.8	2	14635	13855
227	sanderling	waders	Calidris_alba	llg	f	75.55	non-stop	cf	75	2	141	321	44.1	100.2	2	81.2	25.1	2	14160	14170
228	sanderling	waders	Calidris_alba	llg	m	75.55	non-stop	cf	75	2	209	343	39.7	67.2	2	53.2	26.7	2	14013	13610
229	sanderling	waders	Calidris_alba	llg	f	71.44	non-stop	cf	75	2	241	289	50.3	61.6	2	47.6	37.3	2	14875	14554
230	sanderling	waders	Calidris_alba	llg	m	74.6	non-stop	cf	75	2	161	317	43.6	93.9	2	75.9	30.6	2	15102	13840
231	sanderling	waders	Calidris_alba	llg	m	72.42	non-stop	cf	75	2	170	322	43.4	94.8	2	76.8	31.4	2	16148	13958
232	sanderling	waders	Calidris_alba	llg	m	71.44	non-stop	cf	75	2	144	351	39	93.9	2	73.9	26	2	13497	13701
233	sanderling	waders	Calidris_alba	llg	m	72.78	non-stop	cf	75	2	131	376	40.2	110.9	2	86.9	28.2	2	14552	15109
234	sanderling	waders	Calidris_alba	llg	NA	73	non-stop	cf	75	2	230	190	70	65.2	2	53.2	60	2	15007	13320
235	veery	songbirds	Catharus_fuscescens	llg	m	39.4	stop-go	bf	34	2	74	209	33	88	2	40	24	2	6481	6885
237	veery	songbirds	Catharus_fuscescens	llg	m	39.4	stop-go	bf	34	2	105	271	27	67	2	18	17	2	7041	7323
238	veery	songbirds	Catharus_fuscescens	llg	m	39.4	stop-go	bf	34	2	89	350	17	81	2	15	0	2	7215	5950
240	greatsnipe	waders	Gallinago_media	llg	m	63	non-stop	cf	200	2	356	329	23	22	2	0	0	2	7822	7576
241	greatsnipe	waders	Gallinago_media	llg	m	63	non-stop	cf	200	2	185	176	41	45	2	0	0	2	8342	7208
242	greatsnipe	waders	Gallinago_media	llg	m	63	non-stop	cf	200	2	238	443	17	31	2	14	0	2	7374	7529
255	northernwheatearAK	songbirds	Oenanthe_oenanthe	llg	m	66	stop-go	bf	26	2	151.5	261.7	NA	102	2	45	7	2	15453	5496
256	northernwheatearAK	songbirds	Oenanthe_oenanthe	llg	m	66	stop-go	bf	26	2	163.1	178.5	NA	82	2	33	18	2	13375	6427
257	northernwheatearAK	songbirds	Oenanthe_oenanthe	llg	f	66	stop-go	bf	26	2	173.4	165.7	NA	88	2	38	25	2	15261	6131
258	northernwheatearAK	songbirds	Oenanthe_oenanthe	llg	m	66	stop-go	bf	26	2	181.1	324.4	NA	89	2	38	9	2	16121	9733
259	northernwheatearAK	songbirds	Oenanthe_oenanthe	llg	m	66	stop-go	bf	26	2	135.6	271.1	NA	91	2	45	7	2	12344	9758
260	northernwheatearAK	songbirds	Oenanthe_oenanthe	llg	m	66	stop-go	bf	26	2	139.4	182.3	NA	93	2	53	18	2	12961	8288
261	northernwheatearAK	songbirds	Oenanthe_oenanthe	llg	m	66	stop-go	bf	26	2	186.8	159.9	NA	94	2	43	20	2	17556	7196
262	northernwheatearAK	songbirds	Oenanthe_oenanthe	llg	m	66	stop-go	bf	26	2	146.6	198	NA	104	2	60	26	2	15244	10296
501	europeanroller	rollers	Coracias_garrulus	llg	m	41.81666667	stop-go	bf	194	2	110	157	63	76	2	55	40	2	8338	9884
507	europeanroller	rollers	Coracias_garrulus	llg	f	37.08333333	stop-go	bf	142	2	116	148	72	82	2	60	52	2	9471	10679
508	europeanroller	rollers	Coracias_garrulus	llg	f	37.08333333	stop-go	bf	142	2	86	138	63	109	2	85	45	2	9406	8712
509	europeanroller	rollers	Coracias_garrulus	llg	m	37.08333333	stop-go	bf	194	2	95	229	35	92	2	54	14	2	8719	7999
1002	pallidharrier	raptors	Circus_macrourus	sat	f	51	stop-go	fg	445	2	96.76	378	NA	NA	0	NA	NA	2	9773	8313
1003	pallidharrier	raptors	Circus_macrourus	sat	f	51	stop-go	fg	445	2	73.25	218	NA	NA	0	NA	NA	2	7691	6988
1006	pallidharrier	raptors	Circus_macrourus	sat	f	51	stop-go	fg	445	2	61.32	179	NA	NA	0	NA	NA	2	6255	5362
1007	peregrinefalcon	raptors	Falco_peregrinus	sat	f	68	stop-go	fg	975	2	120	176	NA	NA	0	NA	NA	2	4939	4939
1008	peregrinefalcon	raptors	Falco_peregrinus	sat	f	64	stop-go	fg	975	2	169	140	NA	NA	0	NA	NA	2	4900	4900
1009	peregrinefalcon	raptors	Falco_peregrinus	sat	f	69	stop-go	fg	975	2	107	503	NA	NA	0	NA	NA	2	5027	5027
1010	peregrinefalcon	raptors	Falco_peregrinus	sat	f	70	stop-go	fg	975	2	93	162	NA	NA	0	NA	NA	2	5181	5181
1011	peregrinefalcon	raptors	Falco_peregrinus	sat	f	68	stop-go	fg	975	2	214	205	NA	NA	0	NA	NA	2	5217	5217
1012	peregrinefalcon	raptors	Falco_peregrinus	sat	f	68	stop-go	fg	975	2	143	225	NA	NA	0	NA	NA	2	5844	5844
1013	abdimstork	storks	Ciconia_abdimii	sat	NA	14	stop-go	s	1300	2	158.6666667	59.34782609	NA	NA	0	NA	NA	2	4284	2730
1014	abdimstork	storks	Ciconia_abdimii	sat	NA	14	stop-go	s	1300	2	137.5294118	113.8235294	NA	NA	0	NA	NA	2	4676	3870
1015	abdimstork	storks	Ciconia_abdimii	sat	NA	14	stop-go	s	1300	2	152.5769231	196.25	NA	NA	0	NA	NA	2	3967	3140
1016	abdimstork	storks	Ciconia_abdimii	sat	NA	14	stop-go	s	1300	2	159.6956522	146.6363636	NA	NA	0	NA	NA	2	3673	3226
1017	abdimstork	storks	Ciconia_abdimii	sat	NA	14	stop-go	s	1300	2	179.1764706	194.5454545	NA	NA	0	NA	NA	2	3046	2140
1018	sootyshearwaters	tubenoses	Puffinus_griseus	llg	f	-51.61666667	non-stop	fg	814	2	633.9259259	750.7727273	NA	NA	0	NA	NA	2	17116	16517
1019	sootyshearwaters	tubenoses	Puffinus_griseus	llg	f	-51.61666667	non-stop	fg	814	2	686.1666667	539.75	NA	NA	0	NA	NA	2	16468	15113
1020	sootyshearwaters	tubenoses	Puffinus_griseus	llg	m	-51.61666667	non-stop	fg	814	2	881.2941176	748.5	NA	NA	0	NA	NA	2	14982	14970
1021	sootyshearwaters	tubenoses	Puffinus_griseus	llg	f	-51.61666667	non-stop	fg	814	2	567.8823529	534.24	NA	NA	0	NA	NA	2	19308	13356
1022	sootyshearwaters	tubenoses	Puffinus_griseus	llg	f	-51.61666667	non-stop	fg	814	2	663.8636364	637	NA	NA	0	NA	NA	2	14605	12740
1023	sootyshearwaters	tubenoses	Puffinus_griseus	llg	f	-51.61666667	non-stop	fg	814	2	837.0625	595	NA	NA	0	NA	NA	2	13393	14280
1024	sootyshearwaters	tubenoses	Puffinus_griseus	llg	m	-51.61666667	non-stop	fg	814	2	789.5263158	725.5	NA	NA	0	NA	NA	2	15001	13059
1025	sootyshearwaters	tubenoses	Puffinus_griseus	llg	f	-51.61666667	non-stop	fg	814	2	768	996.25	NA	NA	0	NA	NA	2	14592	11955
1026	sootyshearwaters	tubenoses	Puffinus_griseus	llg	f	-51.61666667	non-stop	fg	814	2	878.8235294	560.2692308	NA	NA	0	NA	NA	2	14940	14567
1027	sootyshearwaters	tubenoses	Puffinus_griseus	llg	m	-51.61666667	non-stop	fg	814	2	927.7222222	698.9047619	NA	NA	0	NA	NA	2	16699	14677
1028	lesserkestrel	raptors	Falco_naumanni	sat	m	38.88	stop-go	fg	131	2	257.5714286	390.375	NA	NA	0	NA	NA	2	3606	3123
1029	lesserkestrel	raptors	Falco_naumanni	sat	m	38.88	stop-go	fg	131	2	294.6666667	361.4444444	NA	NA	0	NA	NA	2	3536	3253
1030	lesserkestrel	raptors	Falco_naumanni	sat	m	38.88	stop-go	fg	131	2	226.4	431.5714286	NA	NA	0	NA	NA	2	3396	3021
1031	montagusharrier	raptors	Circus_pygargus	sat	m	41	stop-go	fg	266	2	129.2	97.7	NA	NA	0	NA	NA	2	2752	2883
1032	montagusharrier	raptors	Circus_pygargus	sat	f	41	stop-go	fg	382	2	113.1	87.2	NA	NA	0	NA	NA	2	2855	3315
1033	montagusharrier	raptors	Circus_pygargus	sat	f	41	stop-go	fg	382	2	146.6	96.6	NA	NA	0	NA	NA	2	2491	2657
1034	montagusharrier	raptors	Circus_pygargus	sat	m	41	stop-go	fg	266	2	152.7	164.6	NA	NA	0	NA	NA	2	2489	2880
1035	montagusharrier	raptors	Circus_pygargus	sat	m	41	stop-go	fg	266	2	171	124.1	NA	NA	0	NA	NA	2	2309	2916
1036	hoopoe	hoopoes	Upupa_epops	llg	f	46	stop-go	bf	68	2	81	122	NA	NA	0	NA	NA	0	NA	NA
1037	hoopoe	hoopoes	Upupa_epops	llg	f	46	stop-go	bf	68	2	118	163	NA	NA	0	NA	NA	0	NA	NA
1038	northernwheatearEurope	songbirds	Oenanthe_oenanthe	llg	m	49.51	stop-go	bf	26	2	68	159	NA	NA	0	NA	NA	2	4025	3977
1039	northernwheatearEurope	songbirds	Oenanthe_oenanthe	llg	m	49.51	stop-go	bf	26	2	118	158	NA	NA	0	NA	NA	2	4231	4430
1040	northernwheatearEurope	songbirds	Oenanthe_oenanthe	llg	m	49.51	stop-go	bf	26	2	111	102	NA	NA	0	NA	NA	2	4318	4380
1041	northernwheatearEurope	songbirds	Oenanthe_oenanthe	llg	m	49.51	stop-go	bf	26	2	60	130	NA	NA	0	NA	NA	2	3763	4436
1042	northernwheatearEurope	songbirds	Oenanthe_oenanthe	llg	m	49.51	stop-go	bf	26	2	85	168	NA	NA	0	NA	NA	2	3843	3869
1043	hobbyMeyburg	raptors	Falco_subbuteo	sat	f	52.83333333	stop-go	fg	173	2	173.9795918	218.2857143	NA	NA	0	NA	NA	2	8525	7640
1044	hobbyMeyburg	raptors	Falco_subbuteo	sat	f	52.83333333	stop-go	fg	173	2	185.547619	228.3684211	NA	NA	0	NA	NA	2	7793	8678
1051	egyptianvulture	raptors	Neophron_percnopterus	sat	f	41	stop-go	s	1900	2	298	184	NA	NA	0	NA	NA	2	3458	3471
1052	egyptianvulture	raptors	Neophron_percnopterus	sat	f	41	stop-go	s	1900	2	221	203	NA	NA	0	NA	NA	2	3308	4023
1053	egyptianvulture	raptors	Neophron_percnopterus	sat	f	41	stop-go	s	1900	2	206	206	NA	NA	0	NA	NA	2	3203	3564
1054	egyptianvulture	raptors	Neophron_percnopterus	sat	m	41	stop-go	s	1900	2	253	184	NA	NA	0	NA	NA	2	3122	3758
1055	egyptianvulture	raptors	Neophron_percnopterus	sat	f	41	stop-go	s	1900	2	253	175	NA	NA	0	NA	NA	2	3139	3340
1056	egyptianvulture	raptors	Neophron_percnopterus	sat	m	41	stop-go	s	1900	2	244	198	NA	NA	0	NA	NA	2	3200	3599
1061	semicollaredflycatcher	songbirds	Ficedula_semitorquata	llg	f	42.91666667	stop-go	bf	13	2	70	104	NA	NA	0	NA	NA	2	5119	5013
1062	semicollaredflycatcher	songbirds	Ficedula_semitorquata	llg	m	42.91666667	stop-go	bf	13	2	94	185	NA	NA	0	NA	NA	2	5706	5912
1063	semicollaredflycatcher	songbirds	Ficedula_semitorquata	llg	m	42.91666667	stop-go	bf	13	2	49	106	NA	NA	0	NA	NA	2	5315	5415
1064	semicollaredflycatcher	songbirds	Ficedula_semitorquata	llg	f	42.91666667	stop-go	bf	13	2	74	125	NA	NA	0	NA	NA	2	6030	5376
1066	semicollaredflycatcher	songbirds	Ficedula_semitorquata	llg	f	42.91666667	stop-go	bf	13	2	56	92	NA	NA	0	NA	NA	2	5066	5248
1067	semicollaredflycatcher	songbirds	Ficedula_semitorquata	llg	m	42.91666667	stop-go	bf	13	2	80	113	NA	NA	0	NA	NA	2	6903	5674
1068	semicollaredflycatcher	songbirds	Ficedula_semitorquata	llg	m	42.91666667	stop-go	bf	13	2	56	89	NA	NA	0	NA	NA	2	5858	5322
1069	semicollaredflycatcher	songbirds	Ficedula_semitorquata	llg	m	42.91666667	stop-go	bf	13	2	85	105	NA	NA	0	NA	NA	2	6812	5792
1070	semicollaredflycatcher	songbirds	Ficedula_semitorquata	llg	m	42.91666667	stop-go	bf	13	2	62	129	NA	NA	0	NA	NA	2	6013	5025
1071	semicollaredflycatcher	songbirds	Ficedula_semitorquata	llg	f	42.91666667	stop-go	bf	13	2	64	92	NA	NA	0	NA	NA	2	5181	5325
1080	tawnypipit	songbirds	Anthus_campestris	llg	m	50	stop-go	bf	25	2	88	106	NA	NA	0	NA	NA	2	4060	4470
1081	tawnypipit	songbirds	Anthus_campestris	llg	m	50	stop-go	bf	25	2	113	103	NA	NA	0	NA	NA	2	4840	4640
1084	tawnypipit	songbirds	Anthus_campestris	llg	m	50	stop-go	bf	25	2	84	90	NA	NA	0	NA	NA	2	4040	4480
1085	tawnypipit	songbirds	Anthus_campestris	llg	f	50	stop-go	bf	25	2	75	248	NA	NA	0	NA	NA	2	4140	4460
1086	fork-tailedflycatcher	songbirds	Tyrannus_savana	llg	m	-22.3	stop-go	bf	30	2	69	220	NA	NA	0	NA	NA	2	3293	3293
1087	fork-tailedflycatcher	songbirds	Tyrannus_savana	llg	m	-22.3	stop-go	bf	30	2	67	122	NA	NA	0	NA	NA	2	3166	3166
1088	fork-tailedflycatcher	songbirds	Tyrannus_savana	llg	m	-22.3	stop-go	bf	30	2	102	125	NA	NA	0	NA	NA	2	3255	3255
1089	fork-tailedflycatcher	songbirds	Tyrannus_savana	llg	m	-22.3	stop-go	bf	30	2	32	107	NA	NA	0	NA	NA	2	2990	2990
1090	fork-tailedflycatcher	songbirds	Tyrannus_savana	llg	m	-22.3	stop-go	bf	30	2	31	115	NA	NA	0	NA	NA	2	3214	3214
1091	fork-tailedflycatcher	songbirds	Tyrannus_savana	llg	m	-22.3	stop-go	bf	30	2	111	86	NA	NA	0	NA	NA	2	3098	3098
1098	peregrinefalcon	raptors	Falco_peregrinus	sat	f	67.68	stop-go	fg	975	2	117.5952381	170.3103448	NA	NA	0	NA	NA	2	4939	4939
1099	peregrinefalcon	raptors	Falco_peregrinus	sat	f	64.39	stop-go	fg	975	2	163.3333333	136.1111111	NA	NA	0	NA	NA	2	4900	4900
1100	peregrinefalcon	raptors	Falco_peregrinus	sat	f	68.57	stop-go	fg	975	2	104.7291667	122.6097561	NA	NA	0	NA	NA	2	5027	5027
1101	peregrinefalcon	raptors	Falco_peregrinus	sat	f	69.81	stop-go	fg	975	2	90.89473684	157	NA	NA	0	NA	NA	2	5181	5181
1102	peregrinefalcon	raptors	Falco_peregrinus	sat	f	68.13	stop-go	fg	975	2	208.68	200.6538462	NA	NA	0	NA	NA	2	5217	5217
1103	peregrinefalcon	raptors	Falco_peregrinus	sat	f	68.68	stop-go	fg	975	2	139.1428571	216.4444444	NA	NA	0	NA	NA	2	5844	5844
1104	montagusharrier	raptors	Circus_pygargus	sat	m	40	stop-go	fg	266	2	129.2	97.7	NA	NA	0	NA	NA	2	2752	2883
1105	montagusharrier	raptors	Circus_pygargus	sat	f	40	stop-go	fg	382	2	113.1	87.2	NA	NA	0	NA	NA	2	2855	3315
1106	montagusharrier	raptors	Circus_pygargus	sat	f	40	stop-go	fg	382	2	146.6	96.6	NA	NA	0	NA	NA	2	2491	2657
1107	montagusharrier	raptors	Circus_pygargus	sat	m	40	stop-go	fg	266	2	152.7	164.6	NA	NA	0	NA	NA	2	2489	2880
1108	redtailedhawk	raptors	Buteo_jamaicensis	sat	NA	43.63333333	stop-go	s	1088	2	66.43181818	115.8518519	NA	NA	0	NA	NA	2	2923	3128
1109	redtailedhawk	raptors	Buteo_jamaicensis	sat	NA	43.63333333	stop-go	s	1088	2	41.22	112.4736842	NA	NA	0	NA	NA	2	2061	2137
1110	redtailedhawk	raptors	Buteo_jamaicensis	sat	NA	43.63333333	stop-go	s	1088	2	56.39473684	97.33333333	NA	NA	0	NA	NA	2	2143	2336
1111	redtailedhawk	raptors	Buteo_jamaicensis	sat	NA	43.63333333	stop-go	s	1088	2	239.8571429	127.2307692	NA	NA	0	NA	NA	2	1679	1654
1112	redtailedhawk	raptors	Buteo_jamaicensis	sat	NA	43.63333333	stop-go	s	1088	2	218	159.3846154	NA	NA	0	NA	NA	2	1962	2072
1113	redtailedhawk	raptors	Buteo_jamaicensis	sat	NA	43.63333333	stop-go	s	1088	2	232.0833333	246.3636364	NA	NA	0	NA	NA	2	2785	2710
1114	redtailedhawk	raptors	Buteo_jamaicensis	sat	NA	43.63333333	stop-go	s	1088	2	124.1428571	189.6666667	NA	NA	0	NA	NA	2	1738	1707
1115	redtailedhawk	raptors	Buteo_jamaicensis	sat	NA	43.63333333	stop-go	s	1088	2	133.1333333	596.8571429	NA	NA	0	NA	NA	2	3994	4178
1516	northernwheatearS	songbirds	Oenanthe_oenanthe	llg	m	59.83333333	stop-go	bf	26	2	83	157	34	65	2	53	22	2	5370	5331
1517	northernwheatearS	songbirds	Oenanthe_oenanthe	llg	f	59.83333333	stop-go	bf	26	2	74	111	48	70	2	57	42	2	5153	5313
1518	northernwheatearS	songbirds	Oenanthe_oenanthe	llg	f	59.83333333	stop-go	bf	26	2	75	174	30	66	2	56	24	2	4939	5212
1519	northernwheatearS	songbirds	Oenanthe_oenanthe	llg	f	59.83333333	stop-go	bf	26	2	90	111	47	58	2	47	36	2	5206	5206
1520	northernwheatearS	songbirds	Oenanthe_oenanthe	llg	f	59.83333333	stop-go	bf	26	2	91	155	35	57	2	46	26	2	5186	5427
1521	northernwheatearS	songbirds	Oenanthe_oenanthe	llg	f	59.83333333	stop-go	bf	26	2	73	213	25	68	2	53	20	2	4936	5329
1522	northernwheatearS	songbirds	Oenanthe_oenanthe	llg	m	59.83333333	stop-go	bf	26	2	101	130	38	50	2	44	29	2	5061	4923
1523	northernwheatearS	songbirds	Oenanthe_oenanthe	llg	f	59.83333333	stop-go	bf	26	2	97	152	36	54	2	43	28	2	5216	5477
1524	northernwheatearS	songbirds	Oenanthe_oenanthe	llg	m	59.83333333	stop-go	bf	26	2	107	196	27	49	2	39	21	2	5223	5285
1525	northernwheatearS	songbirds	Oenanthe_oenanthe	llg	m	59.83333333	stop-go	bf	26	2	77	203	26	66	2	57	19	2	5100	5266
1526	northernwheatearS	songbirds	Oenanthe_oenanthe	llg	m	59.83333333	stop-go	bf	26	2	93	169	33	58	2	48	23	2	5371	5573
1527	northernwheatearS	songbirds	Oenanthe_oenanthe	llg	m	59.83333333	stop-go	bf	26	2	72	231	20	72	2	57	14	2	5185	4617
1728	Commonswift.W	swifts	Apus_apus	llg	m	51.03333333	non-stop	fg	44	2	480	600	16	20	2	0	0	2	9600	9600
2001	CommonRosefinch	songbirds	Carpodacus_erythrinus	llg	m	56.97	stop-go	bf	26	2	83	207	30	69	2	49	11	2	5727	6210
2002	CommonRosefinch	songbirds	Carpodacus_erythrinus	llg	m	56.97	stop-go	bf	26	2	94	191	35	66	2	42	19	2	6204	6685
2003	CommonRosefinch	songbirds	Carpodacus_erythrinus	llg	m	56.71	stop-go	bf	26	2	78	213	30	87	2	62	17	2	6786	6390
2516	temminck	waders	Calidris_temminckii	llg	NA	60.6	non-stop	cf	40	2	190	108	47	36	2	27	30	2	6840	5070
2924	Commonswift.W	swifts	Apus_apus	llg	m	51.03333333	non-stop	fg	44	2	238	267	33	37	2	21	22	2	8800	8800
2930.1	Commonswift.W	swifts	Apus_apus	llg	m	51.03333333	non-stop	fg	44	2	346	638	13	24	2	0	0	2	8300	8300
2930.2	Commonswift.W	swifts	Apus_apus	llg	m	51.03333333	non-stop	fg	44	2	432	631	13	19	2	0	0	2	8200	8200
2935	Commonswift.W	swifts	Apus_apus	llg	m	51.03333333	non-stop	fg	44	2	170	363	23	49	2	30	4	2	8350	8350
2946	Commonswift.W	swifts	Apus_apus	llg	m	51.03333333	non-stop	fg	44	2	170	920	5	27	2	5	0	2	4600	4600
2995	Commonswift.W	swifts	Apus_apus	llg	m	51.03333333	non-stop	fg	44	2	285	603	17	36	2	18	8	2	10250	10250
3513	redeyedvireo	songbirds	Vireo_olivaceus	llg	m	41.8	stop-go	bf	19	2	141	130	51	47	1	NA	35	2	6631	6631
4510	easternkingbird	songbirds	Tyrannus_tyrannus	llg	m	40.48	stop-go	bf	41	2	126	481	11	53	0	NA	NA	2	6673	5293
4511	easternkingbird	songbirds	Tyrannus_tyrannus	llg	m	40.48	stop-go	bf	41	2	128	225	25	55	0	NA	NA	2	7052	5616
4512	easternkingbird	songbirds	Tyrannus_tyrannus	llg	m	40.48	stop-go	bf	41	2	139	345	15	50	0	NA	NA	2	6945	5171
4513	easternkingbird	songbirds	Tyrannus_tyrannus	llg	m	40.48	stop-go	bf	41	2	122	123	42	53	0	NA	NA	2	6442	5177
4514	easternkingbird	songbirds	Tyrannus_tyrannus	llg	m	40.48	stop-go	bf	41	2	134	280	18	52	0	NA	NA	2	6967	5048
4517	easternkingbird	songbirds	Tyrannus_tyrannus	llg	m	40.48	stop-go	bf	41	2	116	184	26	56	0	NA	NA	2	6510	4779
4542	westernkingbird	songbirds	Tyrannus_verticalis	llg	f	34.4	stop-go	bf	38	2	251	230	11	6	0	NA	NA	2	1507	2531
4561	scissortailedflycatcher	songbirds	Tyrannus_forficatus	llg	f	34.4	stop-go	bf	40	2	252	419	6	10	0	NA	NA	2	2515	2515
4600	blackpollwarbler	songbirds	Setophaga_striata	llg	NA	44	non-stop	bf	15	2	650	195	20	6	2	3	10	2	3900	3900
4601	blackpollwarbler	songbirds	Setophaga_striata	llg	NA	44	non-stop	bf	15	2	162	139	28	24	2	20	20	2	3900	3900
4604	blackpollwarbler	songbirds	Setophaga_striata	llg	NA	44	non-stop	bf	15	2	325	195	20	12	1	10	NA	2	3900	3900
4700	pied flycatcher	songbirds	Ficedula_hypoleuca	llg	m	60.2	stop-go	bf	16	2	134	371	17	47	0	NA	NA	2	6305	6305
4703	pied flycatcher	songbirds	Ficedula_hypoleuca	llg	m	60.2	stop-go	bf	16	2	170	332	19	37	0	NA	NA	2	6305	6305
4706	pied flycatcher	songbirds	Ficedula_hypoleuca	llg	m	52.8	stop-go	bf	16	2	125	209	24	40	0	NA	NA	2	5018	5018
4707	pied flycatcher	songbirds	Ficedula_hypoleuca	llg	m	52.8	stop-go	bf	16	2	66	335	15	76	0	NA	NA	2	5018	5018
4710	pied flycatcher	songbirds	Ficedula_hypoleuca	llg	m	52.8	stop-go	bf	16	2	136	314	16	37	0	NA	NA	2	5018	5018
4711	pied flycatcher	songbirds	Ficedula_hypoleuca	llg	m	52.8	stop-go	bf	16	2	143	418	12	35	0	NA	NA	2	5018	5018
4712	pied flycatcher	songbirds	Ficedula_hypoleuca	llg	m	50.6	stop-go	bf	16	2	140	257	18	33	0	NA	NA	2	4630	4630
4713	pied flycatcher	songbirds	Ficedula_hypoleuca	llg	m	50.6	stop-go	bf	16	2	132	289	16	35	0	NA	NA	2	4630	4630
4800	barnswallow	songbirds	Hirundo_rustica	llg	m	32.6	stop-go	bf	20	2	230	86	80	27	0	NA	NA	2	6198	6920
4804	barnswallow	songbirds	Hirundo_rustica	llg	f	45.9	stop-go	bf	20	2	97	182	55	87	0	NA	NA	2	8415	10001
4805	barnswallow	songbirds	Hirundo_rustica	llg	f	45.9	stop-go	bf	20	2	108	271	35	100	0	NA	NA	2	10829	9488
4806	barnswallow	songbirds	Hirundo_rustica	llg	f	45.9	stop-go	bf	20	2	215	235	58	46	0	NA	NA	2	9908	13619
4807	barnswallow	songbirds	Hirundo_rustica	llg	f	45.9	stop-go	bf	20	2	140	341	39	78	0	NA	NA	2	10918	13317
4808	barnswallow	songbirds	Hirundo_rustica	llg	f	45.9	stop-go	bf	20	2	190	223	45	62	0	NA	NA	2	11760	10014
4811	barnswallow	songbirds	Hirundo_rustica	llg	m	43.8	stop-go	bf	20	2	138	197	55	72	0	NA	NA	2	9912	10829
4815	barnswallow	songbirds	Hirundo_rustica	llg	m	53.6	stop-go	bf	20	2	88	346	22	88	0	NA	NA	2	7715	7617
4816	barnswallow	songbirds	Hirundo_rustica	llg	f	53.6	stop-go	bf	20	2	81	314	25	101	0	NA	NA	2	8211	7844
4817	barnswallow	songbirds	Hirundo_rustica	llg	f	53.6	stop-go	bf	20	2	86	403	16	72	0	NA	NA	2	6160	6447
4818	barnswallow	songbirds	Hirundo_rustica	llg	m	53.6	stop-go	bf	20	2	77	410	20	109	0	NA	NA	2	8445	8196
4819	barnswallow	songbirds	Hirundo_rustica	llg	m	47.7	stop-go	bf	20	2	82	255	25	80	0	NA	NA	2	6598	6382
4820	barnswallow	songbirds	Hirundo_rustica	llg	m	47.7	stop-go	bf	20	2	102	351	21	73	0	NA	NA	2	7465	7376
4821	barnswallow	songbirds	Hirundo_rustica	llg	f	47.7	stop-go	bf	20	2	133	152	24	28	0	NA	NA	2	3728	3655
4822	barnswallow	songbirds	Hirundo_rustica	llg	m	47.7	stop-go	bf	20	2	263	402	11	18	0	NA	NA	2	4731	4418
4824	barnswallow	songbirds	Hirundo_rustica	llg	m	47.7	stop-go	bf	20	2	11	22	37	73	0	NA	NA	2	806	806
5907.1	Commonswift.W	swifts	Apus_apus	llg	m	51.03333333	non-stop	fg	44	2	99	555	10	56	2	37	0	2	5550	5550
5947	Commonswift.W	swifts	Apus_apus	llg	m	51.03333333	non-stop	fg	44	2	275	312	30	34	2	27	13	2	9350	9350
5955	Commonswift.W	swifts	Apus_apus	llg	m	51.03333333	non-stop	fg	44	2	230	196	47	40	2	23	32	2	9200	9200
6000.1	Commonswift.W	swifts	Apus_apus	llg	m	51.03333333	non-stop	fg	44	2	313	404	24	31	2	16	5	2	9700	9700
9700	snow bunting	songbirds	Plectrophenax_nivalis	llg	m	64.01	stop-go	bf	67	2	88	119	16	34	2	26	12	2	3000	1900
9701	snow bunting	songbirds	Plectrophenax_nivalis	llg	f	64.01	stop-go	bf	67	2	83	115	20	35	2	28	15	2	2900	2300
9702	snow bunting	songbirds	Plectrophenax_nivalis	llg	f	64.01	stop-go	bf	67	2	69	76	25	44	2	36	20	2	3050	1900
9703	snow bunting	songbirds	Plectrophenax_nivalis	llg	f	64.01	stop-go	bf	67	2	81	91	23	36	2	24	19	2	2900	2100
9704	snow bunting	songbirds	Plectrophenax_nivalis	llg	m	64.01	stop-go	bf	67	2	80	100	23	35	2	25	15	2	2800	2300
9705	snow bunting	songbirds	Plectrophenax_nivalis	llg	f	64.01	stop-go	bf	67	2	96	73	33	28	2	22	25	2	2700	2400
9706	snow bunting	songbirds	Plectrophenax_nivalis	llg	m	64.01	stop-go	bf	67	2	67	192	12	36	2	29	7	2	2400	2300
9710	snow bunting	songbirds	Plectrophenax_nivalis	llg	m	64.01	stop-go	bf	67	2	68	125	24	33	1	NA	18	2	2250	3000
9711	snow bunting	songbirds	Plectrophenax_nivalis	llg	f	64.01	stop-go	bf	67	2	69	55	33	35	2	28	30	2	2400	1800
9712	snow bunting	songbirds	Plectrophenax_nivalis	llg	m	64.01	stop-go	bf	67	2	83	64	28	30	2	21	24	2	2500	1800
9713	snow bunting	songbirds	Plectrophenax_nivalis	llg	m	64.01	stop-go	bf	67	2	87	211	9	31	2	28	5	2	2700	1900
9714	snow bunting	songbirds	Plectrophenax_nivalis	llg	m	64.01	stop-go	bf	67	2	65	58	33	34	2	30	13	2	2200	1900
9715	snow bunting	songbirds	Plectrophenax_nivalis	llg	f	64.01	stop-go	bf	67	2	84	262	8	35	2	30	5	2	2950	2100
9716	snow bunting	songbirds	Plectrophenax_nivalis	llg	f	64.01	stop-go	bf	67	2	77	220	10	35	2	30	5	2	2700	2200
9717	snow bunting	songbirds	Plectrophenax_nivalis	llg	m	64.01	stop-go	bf	67	2	112	141	17	25	2	19	11	2	2800	2400
9718	snow bunting	songbirds	Plectrophenax_nivalis	llg	m	64.01	stop-go	bf	67	2	90	79	26	29	2	21	21	2	2600	2050
9719	snow bunting	songbirds	Plectrophenax_nivalis	llg	m	64.01	stop-go	bf	67	2	52	88	26	44	2	38	22	2	2300	2300
9736	red-spotted bluethroat	songbirds	Luscinia_svecica	llg	m	50.73333333	stop-go	bf	18	2	77	209	27	73	0	NA	NA	2	5636.330636	5636.330636
9740	linnet	songbirds	Carduelis_cannabina	llg	m	54.18	stop-go	bf	21	2	11	22	49	93	0	NA	NA	2	1058.474412	1058.474412
9742	linnet	songbirds	Carduelis_cannabina	llg	m	54.18	stop-go	bf	21	2	29	20	57	39	0	NA	NA	2	1128.936914	1128.936914
9743	linnet	songbirds	Carduelis_cannabina	llg	m	54.18	stop-go	bf	21	2	23	19	75	62	0	NA	NA	2	1396.385802	1396.385802
9744	linnet	songbirds	Carduelis_cannabina	llg	m	54.18	stop-go	bf	21	2	32	18	75	43	0	NA	NA	2	1382.924932	1382.924932
9745	linnet	songbirds	Carduelis_cannabina	llg	f	54.18	stop-go	bf	21	2	31	39	64	80	0	NA	NA	2	2513.084766	2513.084766
11178	swainsonsthrushEL	songbirds	Catharus_ustulatus	llg	NA	50	stop-go	bf	35	2	37	92	46	94	2	83	31	2	3470	4253
11179	swainsonsthrushEL	songbirds	Catharus_ustulatus	llg	NA	50	stop-go	bf	35	2	51	85	52	85	2	54	39	2	4366	4441
11180	swainsonsthrushEL	songbirds	Catharus_ustulatus	llg	NA	50	stop-go	bf	35	2	48	127	36	78	2	71	21	2	3759	4564
11182	swainsonsthrushEL	songbirds	Catharus_ustulatus	llg	NA	50	stop-go	bf	35	2	60	112	36	68	2	35	28	2	4067	4041
11183	swainsonsthrushEL	songbirds	Catharus_ustulatus	llg	NA	50	stop-go	bf	35	2	242	98	57	23	2	16	43	2	5573	5559
11184	swainsonsthrushEL	songbirds	Catharus_ustulatus	llg	NA	50	stop-go	bf	35	2	46	74	75	119	2	98	57	2	5468	5552
11185	swainsonsthrushEL	songbirds	Catharus_ustulatus	llg	NA	50	stop-go	bf	35	2	63	101	63	96	2	85	38	2	6081	6333
11186	swainsonsthrushEL	songbirds	Catharus_ustulatus	llg	NA	50	stop-go	bf	35	2	71	135	45	78	2	66	31	2	5519	6083
11187	swainsonsthrushEL	songbirds	Catharus_ustulatus	llg	NA	50	stop-go	bf	35	2	125	135	41	41	2	32	32	2	5122	5532
11188	swainsonsthrushEL	songbirds	Catharus_ustulatus	llg	NA	50	stop-go	bf	35	2	177	144	52	45	2	37	43	2	7967	7495
11189	swainsonsthrushEL	songbirds	Catharus_ustulatus	llg	NA	50	stop-go	bf	35	2	144	138	56	44	2	35	40	2	6339	7708
11190	swainsonsthrushEL	songbirds	Catharus_ustulatus	llg	NA	50	stop-go	bf	35	2	92	185	40	69	2	62	29	2	6379	7390
11191	swainsonsthrushEL	songbirds	Catharus_ustulatus	llg	NA	50	stop-go	bf	35	2	77	113	64	84	2	73	53	2	6489	7221
11192	swainsonsthrushEL	songbirds	Catharus_ustulatus	llg	NA	50	stop-go	bf	35	2	185	131	60	40	2	34	49	2	7393	7848
11193	swainsonsthrushEL	songbirds	Catharus_ustulatus	llg	NA	50	stop-go	bf	35	2	66	107	57	77	2	55	42	2	5072	6077
11194	swainsonsthrushEL	songbirds	Catharus_ustulatus	llg	NA	50	stop-go	bf	35	2	53	135	41	90	2	77	32	2	4755	5537
11195	swainsonsthrushEL	songbirds	Catharus_ustulatus	llg	NA	50	stop-go	bf	35	2	73	124	54	75	2	63	42	2	5438	6697
11196	swainsonsthrushEL	songbirds	Catharus_ustulatus	llg	NA	50	stop-go	bf	35	2	46	108	59	105	2	64	44	2	4798	6390
11197	swainsonsthrushEL	songbirds	Catharus_ustulatus	llg	NA	50	stop-go	bf	35	2	73	160	44	101	2	83	33	2	7352	7020
11198	swainsonsthrushEL	songbirds	Catharus_ustulatus	llg	NA	50	stop-go	bf	35	2	77	137	53	92	2	79	44	2	7129	7256
11199	swainsonsthrushEL	songbirds	Catharus_ustulatus	llg	NA	50	stop-go	bf	35	2	74	173	42	93	2	86	26	2	6857	7254
11200	swainsonsthrushEL	songbirds	Catharus_ustulatus	llg	NA	50	stop-go	bf	35	2	59	138	53	115	2	104	39	2	6766	7321
11201	swainsonsthrushEL	songbirds	Catharus_ustulatus	llg	NA	50	stop-go	bf	35	2	102	133	56	75	2	58	44	2	7671	7428
11202	swainsonsthrushEL	songbirds	Catharus_ustulatus	llg	NA	50	stop-go	bf	35	2	79	97	67	82	2	77	59	2	6470	6478
11203	swainsonsthrushEL	songbirds	Catharus_ustulatus	llg	NA	50	stop-go	bf	35	2	58	134	41	93	2	72	30	2	5425	5512
11204	swainsonsthrushEL	songbirds	Catharus_ustulatus	llg	NA	50	stop-go	bf	35	2	102	154	46	55	2	45	32	2	5626	7083
11205	swainsonsthrushEL	songbirds	Catharus_ustulatus	llg	NA	50	stop-go	bf	35	2	81	72	80	67	2	57	74	2	5448	5773
11206	swainsonsthrushEL	songbirds	Catharus_ustulatus	llg	NA	50	stop-go	bf	35	2	236	154	46	32	2	26	37	2	7558	7087
11207	swainsonsthrushEL	songbirds	Catharus_ustulatus	llg	NA	50	stop-go	bf	35	2	72	131	46	80	2	72	39	2	5742	6024
14800	commonringedplover	waders	Charadrius_hiaticula	llg	m	70.25	non-stop	cf	60	2	212	245	30.5	35	2	26	11.5	2	7409	7476
14801	commonringedplover	waders	Charadrius_hiaticula	llg	m	70.25	non-stop	cf	60	2	199	267	27.5	34.5	2	17.5	16	2	6862	7348
14802	commonringedplover	waders	Charadrius_hiaticula	llg	m	70.25	non-stop	cf	60	2	203	196	39.5	36	2	23.5	26.5	2	7315	7739
14803	commonringedplover	waders	Charadrius_hiaticula	llg	f	70.25	non-stop	cf	60	2	157	133	56	46	2	33	33	2	7204	7471
14804	commonringedplover	waders	Charadrius_hiaticula	llg	f	70.25	non-stop	cf	60	2	152	230	34	67	2	52	20	2	10170	7821
14900	whimbrel	waders	Numenius_phaeopus	llg	m	63.78333333	non-stop	cf	409	2	1085	926	6	5	2	0	0	2	5425	5555
14901	whimbrel	waders	Numenius_phaeopus	llg	m	63.78333333	non-stop	cf	409	2	1034	282	19	5	2	0	11	2	5171	5364
14902	whimbrel	waders	Numenius_phaeopus	llg	f	63.78333333	non-stop	cf	458	2	780	644	6	5	2	0	0	2	3898	3865
14903	whimbrel	waders	Numenius_phaeopus	llg	f	63.78333333	non-stop	cf	458	2	1107	253	22	5	2	0	15	2	5535	5560
15200	ortolanbunting	songbirds	Emberiza_hortulana	llg	m	63	stop-go	bf	67	2	112	106	57	54	2	40.6	49.6	2	6054.057917	6054.057917
15201	ortolanbunting	songbirds	Emberiza_hortulana	llg	m	63	stop-go	bf	67	2	116	143	43	53	2	47	37	2	6147.444652	6147.444652
15202	ortolanbunting	songbirds	Emberiza_hortulana	llg	m	63	stop-go	bf	67	2	99	148	40	60	2	57	33	2	5934.876161	5934.876161
15203	ortolanbunting	songbirds	Emberiza_hortulana	llg	m	63	stop-go	bf	67	2	119	181	35	53	2	47	30	2	6320.415464	6320.415464
15204	ortolanbunting	songbirds	Emberiza_hortulana	llg	m	63	stop-go	bf	67	2	81	137	39	66	2	52	32	2	5358.537252	5358.537252
15205	ortolanbunting	songbirds	Emberiza_hortulana	llg	m	63	stop-go	bf	67	2	107	160	41	61	2	52	35	2	6550.002646	6550.002646
28132.1	houbarabustard	bustards	Chlamydotis_undulata	sat	m	39	non-stop	fg	1450	2	167	89	45	24	2	8	33	2	4001	3993
28132.2	houbarabustard	bustards	Chlamydotis_undulata	sat	m	39	non-stop	fg	1450	2	318	98	40	13	2	0	23	2	4133	3937
28132.3	houbarabustard	bustards	Chlamydotis_undulata	sat	m	39	non-stop	fg	1450	2	165	91	43	26	2	4	27	2	4294	3908
28133	houbarabustard	bustards	Chlamydotis_undulata	sat	m	39	non-stop	fg	1450	2	176	130	27	21	2	5	17	2	3691	3508
47400	long-billedcurlew	waders	Numenius_americanus	sat	m	50	non-stop	cf	619	2	29	124	24	120	2	4	4	2	3486	2975
47401	long-billedcurlew	waders	Numenius_americanus	sat	m	50	non-stop	cf	619	2	24	114	25	131	2	4	5	2	3137	2845
64514.1	flammulatedowl	owls	Otus_flammeolus	llg	m	39.1	stop-go	bf	54	2	90	63	33	23	2	15	19	2	2070	2070
64514.2	flammulatedowl	owls	Otus_flammeolus	llg	m	39.1	stop-go	bf	54	2	293	59	35	7	1	NA	27	2	2050	2050
64614	flammulatedowl	owls	Otus_flammeolus	llg	m	39.1	stop-go	bf	54	2	165	50	46	14	2	8	35	2	2306	2306
64654	flammulatedowl	owls	Otus_flammeolus	llg	m	39.1	stop-go	bf	54	2	84	51	41	25	2	17	35	2	2100	2100
64737	flammulatedowl	owls	Otus_flammeolus	llg	m	39.1	stop-go	bf	54	2	220	68	26	8	2	4	20	2	1760	1760
76020	redknot	waders	Calidris_canutus	llg	m	62.53333333	non-stop	cf	153	2	161	282	54	97	2	83	47	2	15650	15250
76021	redknot	waders	Calidris_canutus	llg	m	62.53333333	non-stop	cf	153	2	222	265	55	73	2	61	37	2	16200	14600
76022	redknot	waders	Calidris_canutus	llg	m	62.53333333	non-stop	cf	153	2	176	407	27	68	2	56	20	2	11950	11000
76030.1	osprey.vs	raptors	Pandion_haliaetus	gps	f	59	stop-go	fg	1800	2	142	153	38	39	2	18	15	2	5524	5797
76030.2	osprey.vs	raptors	Pandion_haliaetus	gps	f	59	stop-go	fg	1800	2	115	153	36	51	2	25	13	2	5861	5494
76030.3	osprey.vs	raptors	Pandion_haliaetus	gps	f	59	stop-go	fg	1800	2	155	142	39	38	2	14	5	2	5889	5528
76030.4	osprey.vs	raptors	Pandion_haliaetus	gps	f	59	stop-go	fg	1800	2	113	118	49	51	2	29	17	2	5783	5805
76030.5	osprey.vs	raptors	Pandion_haliaetus	gps	f	59	stop-go	fg	1800	2	110	121	48	58	2	37	19	2	6357	5804
76031.1	osprey.vs	raptors	Pandion_haliaetus	gps	f	59	stop-go	fg	1800	2	187	282	27	39	2	12	2	2	7281	7621
76031.2	osprey.vs	raptors	Pandion_haliaetus	gps	f	59	stop-go	fg	1800	2	182	217	33	40	2	8	4	2	7274	7173
76032	osprey.vs	raptors	Pandion_haliaetus	gps	f	59	stop-go	fg	1800	2	140	267	34	52	2	27	2	2	7279	9086
76050	chestnutcheekedstarling	songbirds	Sturnus_philippensis	llg	m	37.96666667	stop-go	fg	50	2	253	178	27	19	2	16	16	2	4800	4800
76051	chestnutcheekedstarling	songbirds	Sturnus_philippensis	llg	m	37.96666667	stop-go	fg	50	2	131	164	32	40	2	25	27	2	5250	5250
76052	chestnutcheekedstarling	songbirds	Sturnus_philippensis	llg	m	37.96666667	stop-go	fg	50	2	191	150	28	22	2	22	18	2	4200	4200
76070	commontern	gulls	Sterna_hirundo	llg	f	41.66666667	stop-go	cf	122	2	197	429	28	61	2	20	7	2	12000	12000
76071	commontern	gulls	Sterna_hirundo	llg	m	41.66666667	stop-go	cf	122	2	403	211	61	32	2	8	47	2	12900	12900
76080	blacktern	gulls	Chlidonias_niger	llg	m	52	stop-go	cf	67	2	200	339	31	48	2	30	17	2	9600	10500
76081	blacktern	gulls	Chlidonias_niger	llg	f	52	stop-go	cf	67	2	72	144	47	89	2	46	21	2	6450	6750
76082	blacktern	gulls	Chlidonias_niger	llg	m	52	stop-go	cf	67	2	295	633	9	22	2	13	5	2	6500	5700
76091.1	Pallasgull	gulls	Ichthyaetus_ichthyaetus	sat	NA	36.9	non-stop	cf	1450	2	23	93	32	82	2	71	21	2	1860	2970
76091.2	Pallasgull	gulls	Ichthyaetus_ichthyaetus	sat	NA	36.9	non-stop	cf	1450	2	23	94	31	83	1	NA	26	2	1900	2900
76091.3	Pallasgull	gulls	Ichthyaetus_ichthyaetus	sat	NA	36.9	non-stop	cf	1450	2	19	58	50	95	2	52	26	2	1810	2880
76092.1	Pallasgull	gulls	Ichthyaetus_ichthyaetus	sat	NA	36.9	non-stop	cf	1450	2	22	76	26	95	2	88	49	2	2050	1980
76092.2	Pallasgull	gulls	Ichthyaetus_ichthyaetus	sat	NA	36.9	non-stop	cf	1450	2	39	47	50	99	2	71	46	2	3890	2340
76092.3	Pallasgull	gulls	Ichthyaetus_ichthyaetus	sat	NA	36.9	non-stop	cf	1450	2	38	76	33	105	2	73	26	2	3980	2510
76811	scalysidedmerganser	waterfowl	Mergus_squamatus	sat	f	47	stop-go	cf	1300	2	80	113	23	28	2	23	16	2	2230	2590
77777	lesserkestrel2	raptors	Falco_naumanni	llg	f	43.56	stop-go	fg	173	2	342	840	4	10	2	0	0	2	3420	3360
77778	lesserkestrel2	raptors	Falco_naumanni	llg	f	43.56	stop-go	fg	173	2	494	174	20	7	2	0	7	2	3460	3490
77779	lesserkestrel2	raptors	Falco_naumanni	llg	f	43.56	stop-go	fg	173	2	417	1097	3	7	2	0	0	2	2920	3290
77780	lesserkestrel2	raptors	Falco_naumanni	llg	m	43.56	stop-go	fg	131	2	201	153	22	15	2	0	18	2	3010	3370
77781	lesserkestrel2	raptors	Falco_naumanni	llg	f	43.56	stop-go	fg	173	2	211	191	17	15	2	0	13	2	3160	3250
77782	lesserkestrel2	raptors	Falco_naumanni	llg	f	43.56	stop-go	fg	173	2	91	56	59	34	2	17	41	2	3100	3290
77783	lesserkestrel2	raptors	Falco_naumanni	llg	f	43.56	stop-go	fg	173	2	143	746	5	26	2	13	0	2	3710	3730
91768	lesserblackbackeggull.B	gulls	Larus_fuscus	llg	NA	65.31666667	non-stop	cf	875	2	379	170	44.5	20	2	9	22	2	7585	7585
91770	lesserblackbackeggull.B	gulls	Larus_fuscus	llg	NA	65.31666667	non-stop	cf	875	2	355	222	32	20	2	12	12	2	7097	7097
91771	lesserblackbackeggull.B	gulls	Larus_fuscus	llg	NA	65.31666667	non-stop	cf	875	2	416	148	50.5	18	2	7	24	2	7496	7496
91772	lesserblackbackeggull.B	gulls	Larus_fuscus	llg	NA	65.31666667	non-stop	cf	875	2	447	181	39.5	16	2	8	19	2	7158	7158
91773	lesserblackbackeggull.B	gulls	Larus_fuscus	llg	NA	65.31666667	non-stop	cf	875	2	262	141	44.5	24	2	11	3	2	6295	6295
91800	greatknot	waders	Calidris_tenuirostris	llg	NA	64.8	non-stop	cf	182	2	158	338	29	62	2	46	19	2	9814	9814
91801	greatknot	waders	Calidris_tenuirostris	llg	m	65.7	non-stop	cf	182	2	207	198	47	45	2	30	39	2	9327	9327
91802	greatknot	waders	Calidris_tenuirostris	llg	NA	68.3	non-stop	cf	182	2	142	176	55	68	2	56	42	2	9670	9670
91803	greatknot	waders	Calidris_tenuirostris	llg	NA	69.2	non-stop	cf	182	2	198	165	59	49	2	34	42	2	9708	9708
91805	greatknot	waders	Calidris_tenuirostris	llg	NA	64.5	non-stop	cf	182	2	175	371	25	53	2	43	15	2	9278	9278
91806	greatknot	waders	Calidris_tenuirostris	llg	NA	67	non-stop	cf	182	2	178	163	59	54	2	43	49	2	9597	9597
91807	greatknot	waders	Calidris_tenuirostris	llg	NA	67.8	non-stop	cf	182	2	195	180	53	49	2	39	43	2	9560	9560
104701.1	greyplover	waders	Pluvialis_squatarola	sat	NA	75	non-stop	cf	247	2	124	67	84	46	2	36	79	2	5694	5640
104701.2	greyplover	waders	Pluvialis_squatarola	sat	NA	75	non-stop	cf	247	2	37	71	78	151	2	145	72	2	5611	5509
104704	greyplover	waders	Pluvialis_squatarola	sat	NA	75	non-stop	cf	247	2	35	50	100	138	2	132	97	2	4805	5013
191919	relictgull	gulls	Ichthyaetus_relictus	sat	NA	38.21666667	stop-go	cf	523	2	810	106.25	NA	NA	0	NA	NA	2	810	850
191920.1	relictgull	gulls	Ichthyaetus_relictus	sat	NA	38.21666667	stop-go	cf	523	2	24.05405405	233.3333333	NA	NA	0	NA	NA	2	890	700
191920.2	relictgull	gulls	Ichthyaetus_relictus	sat	NA	38.21666667	stop-go	cf	523	2	33	138	NA	NA	0	NA	NA	2	990	690
191920.3	relictgull	gulls	Ichthyaetus_relictus	sat	NA	38.21666667	stop-go	cf	523	2	27.8125	85	NA	NA	0	NA	NA	2	890	680
191920.4	relictgull	gulls	Ichthyaetus_relictus	sat	NA	38.21666667	stop-go	cf	523	2	21.95121951	340	NA	NA	0	NA	NA	2	900	680
191921.1	relictgull	gulls	Ichthyaetus_relictus	sat	NA	38.21666667	stop-go	cf	523	2	53.52941176	95.71428571	NA	NA	0	NA	NA	2	910	670
191921.2	relictgull	gulls	Ichthyaetus_relictus	sat	NA	38.21666667	stop-go	cf	523	2	43.33333333	236.6666667	NA	NA	0	NA	NA	2	1040	710
191921.3	relictgull	gulls	Ichthyaetus_relictus	sat	NA	38.21666667	stop-go	cf	523	2	60	226.6666667	NA	NA	0	NA	NA	2	900	680
191921.4	relictgull	gulls	Ichthyaetus_relictus	sat	NA	38.21666667	stop-go	cf	523	2	335	134	NA	NA	0	NA	NA	2	670	670
191922.1	relictgull	gulls	Ichthyaetus_relictus	sat	NA	38.21666667	stop-go	cf	523	2	74.16666667	262.5	NA	NA	0	NA	NA	2	890	1050
191922.2	relictgull	gulls	Ichthyaetus_relictus	sat	NA	38.21666667	stop-go	cf	523	2	335	111.6666667	NA	NA	0	NA	NA	2	670	670
191923.1	relictgull	gulls	Ichthyaetus_relictus	sat	NA	38.21666667	stop-go	cf	523	2	89	365	NA	NA	0	NA	NA	2	890	730
191923.2	relictgull	gulls	Ichthyaetus_relictus	sat	NA	38.21666667	stop-go	cf	523	2	236.6666667	202.5	NA	NA	0	NA	NA	2	710	810
700100	greaterwhitefrontedgoose	waterfowl	Anser_albifrons	gps	m	70	stop-go	cf	2350	2	132.5493906	66.53879781	73.2	31.18	2	17.51	67.75	2	4132.89	4870.64
712100	greaterwhitefrontedgoose	waterfowl	Anser_albifrons	gps	m	70	stop-go	cf	2350	2	68.38701464	53.43314613	83.69	47.13	2	41.24	77.52	2	3223.08	4471.82
716100	greaterwhitefrontedgoose	waterfowl	Anser_albifrons	gps	m	70	stop-go	cf	2350	2	98.03942336	47.45530207	102.13	33.99	2	27.83	86.87	2	3332.36	4846.61
720100	greaterwhitefrontedgoose	waterfowl	Anser_albifrons	gps	m	70	stop-go	cf	2350	2	82.71240709	29.04094139	112.6	34.98	2	31.26	102.74	2	2893.28	3270.01
728100	greaterwhitefrontedgoose	waterfowl	Anser_albifrons	gps	f	70	stop-go	cf	2350	2	88.66060262	43.0497416	77.4	35.18	2	29.65	62.1	2	3119.08	3332.05
738100	greaterwhitefrontedgoose	waterfowl	Anser_albifrons	gps	m	70	stop-go	cf	2350	2	81.82372881	34.61410419	78.7	35.4	2	30.03	68.68	2	2896.56	2724.13
742100	greaterwhitefrontedgoose	waterfowl	Anser_albifrons	gps	m	70	stop-go	cf	2350	2	82.72211821	41.00402617	79.48	37.39	2	31	73.49	2	3092.98	3259
749100	greaterwhitefrontedgoose	waterfowl	Anser_albifrons	gps	m	70	stop-go	cf	2350	2	66.85014062	64.05830413	71.35	49.78	2	41.19	62.07	2	3327.8	4570.56
768100	greaterwhitefrontedgoose	waterfowl	Anser_albifrons	gps	f	70	stop-go	cf	2350	2	107.511391	51.4215783	81.1	37.31	2	21.21	69.21	2	4011.25	4170.29
3084100	greaterwhitefrontedgoose	waterfowl	Anser_albifrons	gps	m	70	stop-go	cf	2350	2	91.55476345	31.04717637	115.1	30.86	2	25.31	76.27	2	2825.38	3573.53
3097100	greaterwhitefrontedgoose	waterfowl	Anser_albifrons	gps	m	70	stop-go	cf	2350	2	77.05271639	40.40150754	79.6	43.44	2	38.07	63.32	2	3347.17	3215.96
3104100	greaterwhitefrontedgoose	waterfowl	Anser_albifrons	gps	m	70	stop-go	cf	2350	2	72.22853933	52.30669441	81.71	44.5	2	40.42	69.65	2	3214.17	4273.98
3271100	greaterwhitefrontedgoose	waterfowl	Anser_albifrons	gps	f	70	stop-go	cf	2350	2	73.30980529	44.91670854	79.6	57.52	2	49.6	69.4	2	4216.78	3575.37
72364100	greaterwhitefrontedgoose	waterfowl	Anser_albifrons	gps	m	70	stop-go	cf	2350	2	142.4120388	51.66680097	74.46	25.75	2	15.17	57.92	2	3667.11	3847.11
72413100	greaterwhitefrontedgoose	waterfowl	Anser_albifrons	gps	m	70	stop-go	cf	2350	2	61.92525138	44.60298403	85.79	52.71	2	37.55	70.79	2	3264.08	3826.49
79694100	greaterwhitefrontedgoose	waterfowl	Anser_albifrons	gps	m	70	stop-go	cf	2350	2	31.99553001	57.31405586	65.88	93.96	2	71.75	53.54	2	3006.3	3775.85
79698100	greaterwhitefrontedgoose	waterfowl	Anser_albifrons	gps	m	70	stop-go	cf	2350	2	102.330516	63.69392943	66.88	44.96	2	32.82	49.42	2	4600.78	4259.85
